# Supplementary material for: Comparison of deep LSTM and machine learning models for predicting compressive strength of fly ash/slag-based geopolymer concrete
Source: Sci Rep. 2025 Sep 25;15:32871. doi: 10.1038/s41598-025-14365-6 (PMC12464153; doi:10.1038/s41598-025-14365-6)
Supplement: Supplementary file 1 — Supplementary Material 1 [file 41598_2025_14365_MOESM1_ESM.xlsx]

## Sheet: Sheet1
		FA chemical compositions(%)			GGBFS chemical compositions(%)			Binder content (kg/m3)		Aggregate content (kg/m3)		Alkali activators content (kg/m3)		SP dosage (kg/m3)	NaOH molarity	Temp (°C)	Compressive Strength (MPa)
	References	SiO2	Al2O3	CaO	SiO2	Al2O3	CaO	FA	GGBFS	Fine	Coarse	NaOH	Na2SiO3
1	Mallikarjuna Rao, G. & Gunneswara Rao, T. D. A quantitative method of approach in designing the mix proportions of fly ash and GGBS-based geopolymer concrete. Australian Journal of Civil Engineering 16, 53–63 (2018)	252	60.11	26.53	4	108	34.06	20	32.6	774	1090.8	46.3	115.7	144	8	30	33.83
2		252	60.11	26.53	4	108	34.06	20	32.6	774	1090.8	51.4	128.6	144	8	30	36.19
3		252	60.11	26.53	4	108	34.06	20	32.6	774	1090.8	56.6	141.4	144	8	30	31.11
4		252	60.11	26.53	4	108	34.06	20	32.6	774	1090.8	61.7	154.3	144	8	30	25.71
5		294	60.11	26.53	4	126	34.06	20	32.6	810.6	966	54	135	168	8	30	36.69
6		294	60.11	26.53	4	126	34.06	20	32.6	810.6	966	60	150	168	8	30	38.16
7		294	60.11	26.53	4	126	34.06	20	32.6	810.6	966	66	165	168	8	30	26.17
8		294	60.11	26.53	4	126	34.06	20	32.6	810.6	966	72	180	168	8	30	25.11
9		315	60.11	26.53	4	135	34.06	20	32.6	760.5	972	57.9	144.6	180	8	30	33.81
10		315	60.11	26.53	4	135	34.06	20	32.6	760.5	972	64.3	160.7	180	8	30	38.96
11		315	60.11	26.53	4	135	34.06	20	32.6	760.5	972	70.7	176.8	180	8	30	25.71
12		315	60.11	26.53	4	135	34.06	20	32.6	760.5	972	77.1	192.9	180	8	30	20.76
13		216	60.11	26.53	4	144	34.06	20	32.6	774	1090.8	46.3	115.7	144	8	30	42.32
14		216	60.11	26.53	4	144	34.06	20	32.6	774	1090.8	51.4	128.6	144	8	30	47.92
15		216	60.11	26.53	4	144	34.06	20	32.6	774	1090.8	56.6	141.4	144	8	30	46.87
16		216	60.11	26.53	4	144	34.06	20	32.6	774	1090.8	61.7	154.3	144	8	30	43.38
17		252	60.11	26.53	4	168	34.06	20	32.6	810.6	966	54	135	168	8	30	46.08
18		252	60.11	26.53	4	168	34.06	20	32.6	810.6	966	60	150	168	8	30	51.22
19		252	60.11	26.53	4	168	34.06	20	32.6	810.6	966	66	165	168	8	30	44.67
20		252	60.11	26.53	4	168	34.06	20	32.6	810.6	966	72	180	168	8	30	46.57
21		270	60.11	26.53	4	180	34.06	20	32.6	760.5	972	57.9	144.6	180	8	30	45.88
22		270	60.11	26.53	4	180	34.06	20	32.6	760.5	972	64.3	160.7	180	8	30	50.69
23		270	60.11	26.53	4	180	34.06	20	32.6	760.5	972	70.7	176.8	180	8	30	41.85
24		270	60.11	26.53	4	180	34.06	20	32.6	760.5	972	77.1	192.9	180	8	30	45.68
25		180	60.11	26.53	4	180	34.06	20	32.6	774	1090.8	46.3	115.7	144	8	30	55.37
26		180	60.11	26.53	4	180	34.06	20	32.6	774	1090.8	51.4	128.6	144	8	30	59.79
27		180	60.11	26.53	4	180	34.06	20	32.6	774	1090.8	56.6	141.4	144	8	30	51.61
28		180	60.11	26.53	4	180	34.06	20	32.6	774	1090.8	61.7	154.3	144	8	30	46.68
29		210	60.11	26.53	4	210	34.06	20	32.6	810.6	966	54	135	168	8	30	56.86
30		210	60.11	26.53	4	210	34.06	20	32.6	810.6	966	60	150	168	8	30	60.38
31		210	60.11	26.53	4	210	34.06	20	32.6	810.6	966	66	165	168	8	30	46.48
32		210	60.11	26.53	4	210	34.06	20	32.6	810.6	966	72	180	168	8	30	47.57
33		225	60.11	26.53	4	225	34.06	20	32.6	760.5	972	57.9	144.6	180	8	30	48.91
34		225	60.11	26.53	4	225	34.06	20	32.6	760.5	972	64.3	160.7	180	8	30	58.53
35		225	60.11	26.53	4	225	34.06	20	32.6	760.5	972	70.7	176.8	180	8	30	48.45
36		225	60.11	26.53	4	225	34.06	20	32.6	760.5	972	77.1	192.9	180	8	30	47.64
37		252	60.11	26.53	4	108	34.06	20	32.6	774	1090.8	46.3	115.7	144	8	60	41.53
38		252	60.11	26.53	4	108	34.06	20	32.6	774	1090.8	51.4	128.6	144	8	60	42.56
39		252	60.11	26.53	4	108	34.06	20	32.6	774	1090.8	56.6	141.4	144	8	60	33.94
40		252	60.11	26.53	4	108	34.06	20	32.6	774	1090.8	61.7	154.3	144	8	60	28.58
41		294	60.11	26.53	4	126	34.06	20	32.6	810.6	966	54	135	168	8	60	40.41
42		294	60.11	26.53	4	126	34.06	20	32.6	810.6	966	60	150	168	8	60	43.5
43		294	60.11	26.53	4	126	34.06	20	32.6	810.6	966	66	165	168	8	60	31.24
44		294	60.11	26.53	4	126	34.06	20	32.6	810.6	966	72	180	168	8	60	26.89
45		315	60.11	26.53	4	135	34.06	20	32.6	760.5	972	57.9	144.6	180	8	60	38.63
46		315	60.11	26.53	4	135	34.06	20	32.6	760.5	972	64.3	160.7	180	8	60	44.49
47		315	60.11	26.53	4	135	34.06	20	32.6	760.5	972	70.7	176.8	180	8	60	35.2
48		315	60.11	26.53	4	135	34.06	20	32.6	760.5	972	77.1	192.9	180	8	60	29.46
49		216	60.11	26.53	4	144	34.06	20	32.6	774	1090.8	46.3	115.7	144	8	60	55.57
50		216	60.11	26.53	4	144	34.06	20	32.6	774	1090.8	51.4	128.6	144	8	60	57.37
51		216	60.11	26.53	4	144	34.06	20	32.6	774	1090.8	56.6	141.4	144	8	60	53.39
52		216	60.11	26.53	4	144	34.06	20	32.6	774	1090.8	61.7	154.3	144	8	60	51.22
53		252	60.11	26.53	4	168	34.06	20	32.6	810.6	966	54	135	168	8	60	58.8
54		252	60.11	26.53	4	168	34.06	20	32.6	810.6	966	60	150	168	8	60	62.29
55		252	60.11	26.53	4	168	34.06	20	32.6	810.6	966	66	165	168	8	60	58.93
56		252	60.11	26.53	4	168	34.06	20	32.6	810.6	966	72	180	168	8	60	56.64
57		270	60.11	26.53	4	180	34.06	20	32.6	760.5	972	57.9	144.6	180	8	60	56.56
58		270	60.11	26.53	4	180	34.06	20	32.6	760.5	972	64.3	160.7	180	8	60	61.3
59		270	60.11	26.53	4	180	34.06	20	32.6	760.5	972	70.7	176.8	180	8	60	54.38
60		270	60.11	26.53	4	180	34.06	20	32.6	760.5	972	77.1	192.9	180	8	60	49.83
61		180	60.11	26.53	4	180	34.06	20	32.6	774	1090.8	46.3	115.7	144	8	60	61.96
62		180	60.11	26.53	4	180	34.06	20	32.6	774	1090.8	51.4	128.6	144	8	60	65.26
63		180	60.11	26.53	4	180	34.06	20	32.6	774	1090.8	56.6	141.4	144	8	60	53.39
64		180	60.11	26.53	4	180	34.06	20	32.6	774	1090.8	61.7	154.3	144	8	60	52.4
65		210	60.11	26.53	4	210	34.06	20	32.6	810.6	966	54	135	168	8	60	57.54
66		210	60.11	26.53	4	210	34.06	20	32.6	810.6	966	60	150	168	8	60	64.28
67		210	60.11	26.53	4	210	34.06	20	32.6	810.6	966	66	165	168	8	60	50.64
68		210	60.11	26.53	4	210	34.06	20	32.6	810.6	966	72	180	168	8	60	49.44
69		225	60.11	26.53	4	225	34.06	20	32.6	760.5	972	57.9	144.6	180	8	60	54.97
70		225	60.11	26.53	4	225	34.06	20	32.6	760.5	972	64.3	160.7	180	8	60	61.9
71		225	60.11	26.53	4	225	34.06	20	32.6	760.5	972	70.7	176.8	180	8	60	54.38
72		225	60.11	26.53	4	225	34.06	20	32.6	760.5	972	77.1	192.9	180	8	60	53.79
73	Lee, N. K. & Lee, H. K. Setting and mechanical properties of alkali-activated fly ash/slag concrete manufactured at room temperature. Constr Build Mater 47, 1201–1209 (2013).	293	46	33	2.6	88	21	17	56.1	760	1005	143.3	71.7	0	6	20	37.4
74		293	46	33	2.6	88	21	17	56.1	760	1005	107.5	107.5	0	6	20	26.6
75		293	46	33	2.6	88	21	17	56.1	760	1005	143.3	71.7	0	4	20	29.9
76		293	46	33	2.6	88	21	17	56.1	760	1005	107.5	107.5	0	4	20	30.7
77		344	46	33	2.6	34	21	17	56.1	760	1005	143.3	71.7	0	4	20	15.5
78		316	46	33	2.6	63	21	17	56.1	760	1005	143.3	71.7	0	4	20	23
79		293	46	33	2.6	88	21	17	56.1	760	1005	143.3	71.7	0	4	20	30.6
80		253	46	33	2.6	108	21	17	56.1	760	1005	143.3	71.7	0	4	20	39.01
81		272	46	33	2.6	108	21	17	56.1	760	1005	143.3	71.7	0	4	20	27.8
82		253	46	33	2.6	126	21	17	56.1	760	1005	143.3	71.7	0	4	20	28
83	Karthik, A., Sudalaimani, K. & Vijaya Kumar, C. T. Investigation on mechanical properties of fly ash-ground granulated blast furnace slag based self curing bio-geopolymer concrete. Constr Build Mater 149, 338–349 (2017).	237	63.53	27.4	1.26	158	34.26	11.32	38.34	547	1277	52	129	7.9	8	32	28.36
84		237	63.53	27.4	1.26	158	34.26	11.32	38.34	547	1277	52	129	7.9	4	32	34.84
85		237	63.53	27.4	1.26	158	34.26	11.32	38.34	547	1277	52	129	7.9	4	32	37.24
86		237	63.53	27.4	1.26	158	34.26	11.32	38.34	547	1277	52	129	7.9	4	32	33.2
87		400	53.71	27.2	1.9	0	29.96	12.25	45.45	651	1209	45.7	114.3	0	14	23	25.6
88		360	53.71	27.2	1.9	40	29.96	12.25	45.45	651	1209	45.7	114.3	0	14	23	38.3
89		340	53.71	27.2	1.9	60	29.96	12.25	45.45	651	1209	45.7	114.3	0	14	23	46.6
90		400	53.71	27.2	1.9	0	29.96	12.25	45.45	655.9	1218.1	40	100	6	14	23	32.5
91		360	53.71	27.2	1.9	40	29.96	12.25	45.45	655.9	1218.1	40	100	6	14	23	33.3
92	Nath, P. & Sarker, P. K. Fracture properties of GGBFS-blended fly ash geopolymer concrete cured in ambient temperature. Materials and Structures/Materiaux et Constructions 50, (2017).	200	52.6	34.1	1.32	200	33.8	14.8	38.8	716	1074	9	56	0	0	0	31.7
93		200	52.6	34.1	1.32	200	33.8	14.8	38.8	712	1068	12	74	0	0	0	49.3
94		200	52.6	34.1	1.32	200	33.8	14.8	38.8	708	1062	15	93	0	0	0	58.2
95		200	52.6	34.1	1.32	200	33.8	14.8	38.8	712	1068	19	62	0	0	0	44.4
96		200	52.6	34.1	1.32	200	33.8	14.8	38.8	708	1062	15	93	0	0	0	58.2
97		200	52.6	34.1	1.32	200	33.8	14.8	38.8	712	1068	12	74	0	0	0	49.3
98		100	52.6	34.1	1.32	300	33.8	14.8	38.8	712	1068	12	74	0	0	0	52.1
99		0	52.6	34.1	1.32	400	33.8	14.8	38.8	712	1068	12	74	0	0	0	63.1
100		200	52.6	34.1	1.32	200	33.8	14.8	38.8	716	1074	15	93	0	0	0	65.7
101		200	52.6	34.1	1.32	200	33.8	14.8	38.8	708	1062	15	93	0	0	0	58.2
102		200	52.6	34.1	1.32	200	33.8	14.8	38.8	700	1050	15	93	0	0	0	42.3
103	Ding, Y., Shi, C. J. & Li, N. Fracture properties of slag/fly ash-based geopolymer concrete cured in ambient temperature. Constr Build Mater 190, 787–795 (2018).	360	53.71	27.2	1.9	40	29.96	12.25	45.45	651	1209	45.7	114.3	0	14	22	40
104		320	53.71	27.2	1.9	80	29.96	12.25	45.45	651	1209	45.7	114.3	0	14	22	47
105		360	53.71	27.2	1.9	40	29.96	12.25	45.45	651	1209	64	96	0	14	22	43
106		320	53.71	27.2	1.9	80	29.96	12.25	45.45	651	1209	64	96	0	14	22	54
107		400	53.71	27.2	1.9	0	29.96	12.25	45.45	658	1222	40	100	6	14	22	25
108		360	53.71	27.2	1.9	40	29.96	12.25	45.45	655	1216	40	100	6	14	22	27
109		320	53.71	27.2	1.9	80	29.96	12.25	45.45	655	1216	40	100	6	14	22	35
110		400	53.71	27.2	1.9	0	29.96	12.25	45.45	658	1222	56	84	6	14	22	27
111		360	53.71	27.2	1.9	40	29.96	12.25	45.45	655	1216	56	84	6	14	22	27
112		320	53.71	27.2	1.9	80	29.96	12.25	45.45	655	1216	56	84	6	14	22	45
113		360	53.24	26.42	3.65	40	36.77	13.56	37.6	644	1197	53	107	4	10	22	21.9
114		340	53.24	26.42	3.65	60	36.77	13.56	37.6	646	1200	53	107	4	10	22	28
115		320	53.24	26.42	3.65	80	36.77	13.56	37.6	648	1203	53	107	4	10	22	41.5
116		300	53.24	26.42	3.65	100	36.77	13.56	37.6	650	1207	53	107	4	10	22	46
117		280	53.24	26.42	3.65	120	36.77	13.56	37.6	652	1210	53	107	4	10	22	56.5
118		340	53.24	26.42	3.65	60	36.77	13.56	37.6	646	1200	53	107	4	12	22	35
119		320	53.24	26.42	3.65	80	36.77	13.56	37.6	648	1203	53	107	4	12	22	45
120	Deb, P. S., Nath, P. & Sarker, P. K. The effects of ground granulated blast-furnace slag blending with fly ash and activator content on the workability and strength properties of geopolymer concrete cured at ambient temperature. Mater Des 62, 32–39 (2014).	300	53.24	26.42	3.65	100	36.77	13.56	37.6	658	1222	53	107	4	12	22	57
121		340	53.24	26.42	3.65	60	36.77	13.56	37.6	651	1209	47	93	4	10	22	30
122		320	53.24	26.42	3.65	80	36.77	13.56	37.6	661	1227	47	93	4	10	22	40
123		300	53.24	26.42	3.65	100	36.77	13.56	37.6	671	1246	47	93	4	10	22	48
124		340	53.24	26.42	3.65	60	36.77	13.56	37.6	637	1184	64	96	4	10	22	28.5
125		300	53.24	26.42	3.65	100	36.77	13.56	37.6	659	1223	46	114	4	10	22	45
126	Verma, M. & Dev, N. Sodium hydroxide effect on the mechanical properties of flyash-slag based geopolymer concrete. Structural Concrete 22, E368–E379 (2021).	303.75	45.8	21.4	13.7	101.25	34.52	20.66	32.43	683	1269	81	81	4.05	8	0	10.5
127		303.75	45.8	21.4	13.7	101.25	34.52	20.66	32.43	683	1269	81	81	4.05	10	0	13
128		303.75	45.8	21.4	13.7	101.25	34.52	20.66	32.43	683	1269	81	81	4.05	12	0	19
129		303.75	45.8	21.4	13.7	101.25	34.52	20.66	32.43	683	1269	81	81	4.05	14	0	22
130		303.75	45.8	21.4	13.7	101.25	34.52	20.66	32.43	683	1269	81	81	4.05	16	0	24
131		303.75	45.8	21.4	13.7	101.25	34.52	20.66	32.43	683	1269	108	54	4.05	14	0	22.4
132		303.75	45.8	21.4	13.7	101.25	34.52	20.66	32.43	683	1269	64.8	97.2	4.05	14	0	27
133		303.75	45.8	21.4	13.7	101.25	34.52	20.66	32.43	683	1269	54	108	4.05	14	0	33
134		303.75	45.8	21.4	13.7	101.25	34.52	20.66	32.43	683	1269	46.28	115.72	4.05	14	0	30
135		303.75	45.8	21.4	13.7	101.25	34.52	20.66	32.43	683	1269	40.5	121.5	4.05	14	0	18.2
136		303.75	45.8	21.4	13.7	101.25	34.52	20.66	32.43	683	1269	81	81	4.05	8	0	22.2
137		303.75	45.8	21.4	13.7	101.25	34.52	20.66	32.43	683	1269	81	81	4.05	10	0	23.2
138		303.75	45.8	21.4	13.7	101.25	34.52	20.66	32.43	683	1269	81	81	4.05	12	0	24
139		303.75	45.8	21.4	13.7	101.25	34.52	20.66	32.43	683	1269	81	81	4.05	14	0	24.8
140		303.75	45.8	21.4	13.7	101.25	34.52	20.66	32.43	683	1269	81	81	4.05	16	0	21.8
141		303.75	45.8	21.4	13.7	101.25	34.52	20.66	32.43	683	1269	108	54	4.05	14	0	23.8
142		303.75	45.8	21.4	13.7	101.25	34.52	20.66	32.43	683	1269	64.8	97.2	4.05	14	0	33.8
143		303.75	45.8	21.4	13.7	101.25	34.52	20.66	32.43	683	1269	54	108	4.05	14	0	34.5
144		303.75	45.8	21.4	13.7	101.25	34.52	20.66	32.43	683	1269	46.28	115.72	4.05	14	0	35
145		303.75	45.8	21.4	13.7	101.25	34.52	20.66	32.43	683	1269	40.5	121.5	4.05	14	0	31.7
146	Jithendra, C. & Elavenil, S. Role of superplasticizer on GGBS based Geopolymer concrete under ambient curing. in Materials Today: Proceedings vol. 18 148–154 (2019).	0	0	0	0	400	37.73	14.42	37.34	810	990	57.1	143	8	12	25	89.6
147		0	0	0	0	400	37.73	14.42	37.34	810	990	57.1	143	12	12	25	89.2
148		0	0	0	0	400	37.73	14.42	37.34	810	990	57.1	143	16	12	25	88.7
149		0	0	0	0	400	37.73	14.42	37.34	810	990	57.1	143	20	12	25	86.11
150		0	0	0	0	400	37.73	14.42	37.34	810	990	57.1	143	24	12	25	84.1
151	Sumanth Kumar, B., Sen, A. & Rama Seshu, D. Shear Strength of Fly Ash and GGBS Based Geopolymer Concrete. in Lecture Notes in Civil Engineering vol. 68 105–117 (2020).	204.5	65.6	28	1	204.5	30.61	16.24	34.48	554	1293	41	102	0	10	0	53.5
152		102	65.6	28	1	307	30.61	16.24	34.48	554	1293	41	102	0	10	0	55.5
153		0	65.6	28	1	409	30.61	16.24	34.48	554	1293	41	102	0	10	0	58.6
154	Yang, K., Yang, C., Magee, B., Nanukuttan, S. & Ye, J. Establishment of a preconditioning regime for air permeability and sorptivity of alkali-activated slag concrete. Cem Concr Compos 73, 19–28 (2016).	0	0	0	0	400	31.63	13.42	36.35	740	1110	12.9	82.5	0	0	22	34.6
155		0	0	0	0	400	31.63	13.42	36.35	785	1085	12.9	82.5	0	0	22	53.6
156		0	0	0	0	400	31.63	13.42	36.35	790	1065	12.9	82.5	0	0	22	66.7
